# Supplementary material for: The Prevalence of Anemia and Its Associated Factors among Older Persons: Findings from the National Health and Morbidity Survey (NHMS) 2015
Source: Int J Environ Res Public Health. 2022 Apr 20;19(9):4983. doi: 10.3390/ijerph19094983 (PMC9101117; doi:10.3390/ijerph19094983)
Supplement: Supplementary file 1 [file ijerph-19-04983-s001.zip]

Archive with 1 entries (1 files):
- ijerph-1637568-supplementary.pdf
